# Supplementary material for: Inequalities in Enrollment in Nepal’s National Health Insurance Program: An Intersectional Analysis of Nepal Demographic and Health Survey 2022
Source: Int J Environ Res Public Health. 2026 Apr 17;23(4):521. doi: 10.3390/ijerph23040521 (PMC13115810; doi:10.3390/ijerph23040521)
Supplement: Supplementary file 1 [file ijerph-23-00521-s001.zip]

Archive with 1 entries (1 files):
- ijerph-4131944-supplementary.pdf
